# Supplementary material for: Reduced Etch Lag and High Aspect Ratios by Deep Reactive Ion Etching (DRIE)
Source: Micromachines (Basel). 2021 May 10;12(5):542. doi: 10.3390/mi12050542 (PMC8150727; doi:10.3390/mi12050542)
Supplement: Supplementary file 1 [file micromachines-12-00542-s001.zip]

Archive with 1 entries (1 files):
- micromachines-1202243-supplementary.pdf
